# Supplementary material for: Association between Changes in the Patterns of Antinuclear Autoantibodies during Immune Checkpoint Inhibition Therapy and the Development of Severe Immune Related Adverse Events
Source: Int J Mol Sci. 2022 Oct 20;23(20):12641. doi: 10.3390/ijms232012641 (PMC9604501; doi:10.3390/ijms232012641)
Supplement: Supplementary file 1 [file ijms-23-12641-s001.zip]

Archive with 1 entries (1 files):
- ijms-1972103-supplementary.pdf
